# Supplementary material for: Public–Private engagement and health systems resilience in times of health worker strikes: a Ghanaian case study
Source: Health Policy Plan. 2024 Mar 18;39(5):469–85. doi: 10.1093/heapol/czae018 (PMC11095267; doi:10.1093/heapol/czae018)
Supplement: czae018_Supp [file czae018_supp.zip]

Archive with 5 entries (5 files):
- Supplementary 2. Unique identifiers.docx
- Supplementary 3. Expanded Table Characteristics of Strikes Incidents .docx
- Supplementary 4- Themes context of health worker strikes (embedded strike incidents).docx
- Supplementary 5. Expanded Table Quotes Contributing to Themes.docx
- Adapted scoping literature review.pdf
